# Supplementary material for: Candidate targets of copy number deletion events across 17 cancer types
Source: Front Genet. 2023 Jan 16;13:1017657. doi: 10.3389/fgene.2022.1017657 (PMC9885371; doi:10.3389/fgene.2022.1017657)
Supplement: Supplementary file 2 [file DataSheet1.xlsx]

## Sheet: S1
Table S1: Significant genes in analyses
Source	NCIt (cancer type)	No. genes	Genes
arrayMap	C2919 (prostate)	50	ABL1,APOBEC3A,BANP,BRCA2,CCND2,CDCA2,CDH13,CSMD1,DDHD2,DHX38,DLC1,ELF2,EMR1,ERICH1,EYS,FBXL17,FGFR1,FGFR2,GSTM1,GSTM2,GSTT2B,GUCY2C,IKBKB,KCTD9,LCE3B,LCE3C,LIPK,LOXL2,LPAR6,MCPH1,MRAP2,MSR1,OR52N1,PI4KA,PRR23D1,PTEN,RB1,RP4-576H24.4,SGCZ,SIRPB1,SLC25A37,SLC7A2,SNAP91,THAP7,TMEM201,TMPRSS2,TRIM5,TUSC3,UCK1,USP17L7
TCGA	C2919 (prostate)	154	ALOX12B,ALOX15B,ANKRD22,APC,APOLD1,ARHGEF10,ASAH1,ASCC3,ATAD1,ATF7IP,ATP1B2,BANP,BNIP3L,C16orf46,C6orf163,C6orf164,CAB39L,CALB2,CCAR2,CCDC102B,CCDC70,CDH13,CDH8,CDKN1B,CDYL2,CEP162,CHD1,CHMP7,CHRNB1,CMTM4,CNOT7,CSGALNACT1,CSMD1,CYB5R4,DCTN6,DIAPH3,DLC1,EMC8,ENOX1,EPHA7,ERG,ERICH6B,ETV6,FAM167A,FBXO16,FGF20,FNDC3A,FREM2,FRK,FTO,FUT9,FXR2,GABRR2,GATA4,GRIK2,GRIN2B,GSE1,HACE1,HS3ST5,HTRA4,IKBKB,IL34…
arrayMap	C3058 (glioblastoma)	36	ACER2,ACOT1,ACTA2,AKR1E2,ASCC1,ATAD1,ATRNL1,C10orf111,CDKN2A,CDKN2B,CELF2,CPXM2,CTNNA3,DHRS4L2,ELAVL2,FAM208B,FAM21A,FFAR3,FOCAD,HEATR4,IFNB1,KIAA1598,LCE3B,MALRD1,MLLT3,MTAP,OR4N4,OR4X1,OR52N1,RET,RP11-145E5.5,SH2D4B,SLC16A12,SLC24A2,TACC2,ZRANB1
cBioPortal	C3058 (glioblastoma)	89	ARID1A,ARID5B,ATM,B2M,BAP1,BCL10,BCL6,BIRC3,BIVM-ERCC5,BMPR1A,CALR,CASP8,CD274,CD79B,CDK8,CDKN1B,CDKN2A,CDKN2B,CDKN2C,CHEK2,CTLA4,CXCR4,DICER1,DIS3,EPHA5,EPHA7,ERCC5,ERRFI1,FGF3,FGF4,FGFR2,FLT1,FLT3,FOXA1,FUBP1,GATA3,GOPC,GPS2,HIST1H1C,HIST1H2BB,HIST1H2BD,HIST1H2BH,HIST1H3A,HIST1H3C,HIST1H3F,HIST1H4A,HIST1H4B,HLA-A,HLA-B,ID3,IFNGR1,IL10,JAK2,MAP2K1,MAPK3,MAX,MEN1,MST1,MTOR,MYC,MYOD1,NF1,NFKBIA,NO…
TCGA	C3058 (glioblastoma)	60	ABCC2,ACER2,ACTA2,ADAM8,ADAMTSL1,ADARB2,ANKRD22,ATAD1,C10orf105,CAMK1D,CAMTA1,CDH23,CDKN2A,CDKN2B,CHAT,COL13A1,CTBP2,DMRTA1,DUSP13,ELAVL2,FOCAD,GRID1,GSTO2,HIST1H4B,IFNA1,IFNA16,IFT74,JAKMIP3,KLHL9,LINGO2,LIPA,LPAR6,LRRC20,MALRD1,MAT1A,MLLT3,MOB3B,MTAP,NPAS3,PAOX,PAPSS2,PARD3,PFKFB3,PFKP,PLAA,PLG,PRKG1,PTEN,PTPLAD2,RB1,RCBTB2,RET,RNLS,RP11-145E5.5,RSU1,SLC24A2,STAMBPL1,TEK,UNC5B,ZNF365
TCGA	C3099 (liver)	128	ABCA1,ACSL1,ADORA2B,AFP,ALB,ALDH3A2,ANGPT2,ANXA3,ARHGEF10,ASAH1,ATPAF2,BLK,BNIP3L,C8orf86,CAMTA1,CCAR2,CCDC122,CCDC158,CCSER1,CDCA2,CDH13,CDKN2A,CDKN2B,CENPV,CMIP,CNGB1,CSGALNACT1,CSMD1,CYP4V2,CYSLTR2,DLC1,DLGAP2,DNAH2,ELAC2,ELF2,ENOX1,ENPP6,ERICH1,FAM167A,FGL1,GAS7,GPC6,GRIK2,HS3ST3A1,IGSF21,IPCEF1,IRF2,KAZN,KCNAB2,LONRF1,LPAR6,LRAT,LRBA,LRCH1,LRP1B,LRRC48,MCPH1,MFHAS1,MSR1,MTAP,MTOR,MTUS1,MYH13…
arrayMap	C3222 (medulloblastoma)	28	ATRNL1,CCDC25,CDH13,CSMD1,DDHD2,ERICH1,EVPLL,FAM21A,FBXO16,HYDIN,LCE3B,LCE3C,MMP26,MRC1,MTUS1,OR51A2,OR51A4,OR52N1,PTCH1,PTEN,RBL2,RHD,RP11-385D13.1,RP4-576H24.4,SIRPB1,TRIM5,WWOX,ZNF705G
arrayMap	C3493 (lusc)	169	AC008641.1,ACER2,ACOT1,ACOT2,ALG1L2,AMY1A,ANXA6,AP000275.65,AP1S3,ATE1,ATG10,ATP10A,BDP1,BRCA2,BTNL3,BTNL8,C21orf59,C3orf62,CACNA1B,CADM2,CAND2,CAV3,CCDC25,CCDC36,CDH13,CDKN2A,CSMD1,CTNNB1,CTSB,CUL4A,DBN1,DDHD2,DDX58,DEFA1B,DEFA3,DHX30,DOCK3,DOCK8,DYNC1LI1,ELF2,EPHA3,ERI1,ERICH1,ERVV-1,EVPLL,EXD3,FAM153A,FAM153B,FAM21A,FANCD2OS,FBXO16,FHIT,FLNB,FOCAD,FOXP1,FRMD4B,FUT10,GATB,GHRL,GLIS3,GLRX,GOLGA8…
TCGA	C3493 (lusc)	60	AADACL3,AKR1C1,AKR1C2,ANKRD32,ARL15,ATAD1,ATG7,BTNL8,CACNA2D3,CADM2,CCSER1,CDKN2A,CDKN2B,CSMD1,CTC-432M15.3,DCANP1,DLC1,ELAVL2,EPHA3,ERC2,FAM107A,FAM19A1,FARP1,FHIT,FOCAD,FOXP1,FRMD4B,GBE1,IFNW1,ITM2B,KLF12,LPAR6,LRP1B,MAML1,MARCH1,MLLT3,MTAP,NOTCH2,OXCT2,PDE4D,PPARG,PTEN,PTPRD,RAB3C,RASA1,RB1,ROBO1,ROBO2,RP11-145E5.5,RPS12,SBF2,STK24,TBC1D9B,TENM2,TIFAB,UNC5D,USP22,VGLL4,WWOX,ZNF197
arrayMap	C3512 (luad)	49	AMY1A,APOBEC3A,ARPP21,BRCA2,CNTN6,CSMD1,EPHA3,EPHA7,ERICH1,EYS,FAM46A,FOCAD,GPC6,GRIK2,GRIN3A,GSTM1,GSTM2,JAK2,LCE3B,LCE3C,LINGO2,LIPK,MSR1,MTAP,NCAM2,NEGR1,NKAIN2,OR52N1,OR5B3,PCDH15,PCDH17,PCDH9,PSG9,PTPRD,RBMS3,RETN,RFX3,ROBO2,RP11-145E5.5,RP4-576H24.4,SGCZ,SIRPB1,SMAD2,TUSC3,UFL1,XKR6,ZNF385D,ZNF705B,ZNF705G
TCGA	C3512 (luad)	112	ACSBG2,ADAMTSL1,AIM1,ALOXE3,ARHGAP8,ARHGEF10,ARID1B,ATP10A,ATP8A2,AVEN,BLK,C15orf27,C16orf95,C8orf74,CACNA1D,CDKN2A,CDKN2B,CNTLN,COX10,CPB2,CSGALNACT1,CSMD1,DCC,DEFA6,DHRS7C,DLC1,DNAH9,EMC7,ESD,ETV6,FAM167A,FAM19A5,FBN3,FLCN,FMN1,FOCAD,FOXP1,GALK2,GATA4,GJA3,GLP2R,GPC6,GRM7,ITPR1,KDM4B,LMCD1,LOXL2,MCPH1,MFHAS1,MLLT3,MOB3B,MSR1,MTAP,MTHFD1L,MTUS1,MYH1,MYO15A,MYO5B,MYOCD,MYOM2,NFIB,NKAIN2,NRG1,NTN1…
cBioPortal	C39851 (bladder)	114	ABL1,ALOX12B,ARID5B,ATM,BAP1,BARD1,BRCA2,CBL,CD274,CDKN1B,CDKN2A,CDKN2B,CHEK1,CHEK2,CREBBP,CSF3R,CTNNB1,CXCR4,DICER1,DNMT1,EIF4A2,EP300,EPHA5,EPHA7,ERBB4,FANCC,FAS,FAT1,FBXW7,FGF4,FGFR1,FGFR2,FGFR3,FGFR4,FLCN,FLT1,GNAQ,GOPC,GPS2,GPSM3,H3F3C,HIST1H1C,HIST1H2AD,HIST1H3A,HIST1H3B,HIST1H3D,HIST1H3I,HIST1H4L,HLA-A,ID3,IDH1,IDH2,IFNGR1,IKZF1,IRS1,JAK2,KDR,KIT,KMT2A,LDHA,MALT1,MAP2K1,MAP2K4,MAP3K1,MITF,…
TCGA	C39851 (bladder)	54	ATAD1,BIN3,BTNL8,CCSER1,CDKN2A,CDKN2B,CNTLN,COL23A1,CREBBP,CSMD1,ERBB4,ERCC8,FAM19A5,FMN1,FOCAD,HEXB,HNRNPAB,HSCB,IKZF2,INPP4B,IRF2,JMJD8,KCNU1,KCTD9,KIAA1456,LONRF1,LRP1B,LRRC4C,MCC,MPPED1,MTAP,NEFH,OR7G2,PACRG,PDE4D,PEMT,PHYKPL,PTEN,PTPN13,PTPRD,RAD51B,RASD2,RB1,RNASEK,RP11-145E5.5,SGCZ,SH3PXD2B,SLC25A37,SPAG16,STC1,TENM2,UNC5D,WRAP53,WWOX
arrayMap	C4004 (gastric)	87	ACOT1,APC,APOBEC3A,ARAP2,ARL17B,ATP10A,ATP8B1,CCSER1,CDH7,CDK6,CFHR1,CSMD1,CTDSPL,CTNNB1,DMRT1,DOCK8,EGFR,ELF2,ERG,ERICH1,ETS1,FHIT,FIP1L1,GAB1,GATB,GLIS3,GMDS,GSTM1,GSTM2,HAL,HEATR2,HLA-C,HLA-DRA,HRG,JAK2,KANK1,KANSL1,KCNIP4,KDM4C,KIT,KLHL14,LCE3B,LCE3C,MEOX2,MGAM,MYOM2,NCAPG2,OR4N4,OR51A2,PARK2,PDE4D,PDGFRA,PDXDC1,PGR,PI4KA,PINX1,PPP2R3B,PSG9,PTPRD,QRFPR,RAF1,RIF1,RP11-729L2.2,SFMBT1,SGCZ,SIGLE…
arrayMap	C4017 (ductalbreast)	78	ADAMTS18,AGPAT5,AMY1A,APOBEC3A,ARHGAP44,ARL17B,ATXN3,BLK,BRCA2,CCDC134,CCDC25,CDH13,CDH15,CDRT1,CDRT4,CES1,COX10,CSMD1,CTNNB1,CUL4A,CWF19L2,DGCR2,DLGAP2,DNAH9,ERICH1,FAM21A,FGFR1,FLT3,GSTM1,GSTM2,HLA-C,HYDIN,JAK2,KANK1,KANSL1,KMT2A,MAP2K4,MCPH1,MSR1,MYOM2,NRG1,NUP50,OR4N4,PARK2,PARP4,PCID2,PI4KA,PRSS45,PRSS50,PSG9,PTEN,RB1,RBL2,RFWD3,RHD,RP11-385D13.1,RP11-894J14.5,RSRP1,SFMBT1,SGCZ,SLC25A18,SLC2…
TCGA	C4017 (ductalbreast)	87	ADAM18,AJAP1,AKTIP,ANKRD11,ARHGAP44,ARHGEF10,ATP8A2,BANP,BIN3,BTNL8,CDC42BPB,CDKN2A,COX10,CSMD1,DLC1,DNAH2,DNAH9,DSCAML1,DUSP4,EFNA5,EPN2,EXD2,EXTL3,FAM167A,FBXO16,GTF2E2,HS3ST3A1,IRF2,JAK1,KAZN,KCNJ12,KCNU1,KIAA1456,KIRREL3,LPAR6,LRRC75A,MAP2K4,MCPH1,MFHAS1,MT1A,MTAP,MTHFD1L,MTUS1,MYO1C,MYOCD,NCOR1,NRG1,NUGGC,OSGIN1,PDE4D,PEBP4,PEMT,PFKFB4,PINX1,PPP2R2A,PTEN,PTPRD,PUM1,RAD51B,RAI1,RARA,RB1,RBPMS…
arrayMap	C4025 (esophageal)	26	AP000275.65,BTNL3,C21orf59,DUSP22,ERICH1,ETS2,FAM21A,FHIT,JAK2,LCE3B,LCE3C,MGAM,MRC1,MTAP,OR4N4,OR52N1,PPP2R3B,PRB1,PTPRD,RP11-145E5.5,RSRP1,SMAD2,UGT2B15,USP17L2,WWOX,ZNF705G
arrayMap	C4033 (renal)	24	CNTN6,CSMD1,DOCK3,ELF2,EPHA3,GALNT15,GFRA2,IFNK,IRAK2,LCE3B,PPP4R2,PRAMEF12,PRSS45,PRSS50,RAD18,RARB,ROBO2,RP11-145E5.5,RP11-894J14.5,RSRP1,SCAP,SFMBT1,THRB,TRANK1
TCGA	C4033 (renal)	119	ACAA1,ADAMTS9,ADCK1,ARHGEF3,ATG7,ATP2B2,BCL11B,C3orf67,CACNA1D,CACNA2D3,CADM2,CADPS,CAND2,CAV3,CCDC66,CCR2,CDCP1,CDKN2B,CLEC3B,CNTN4,COLQ,CSMD1,CTNNB1,DAZL,DHX30,DNAH1,DOCK3,DUSP7,EDEM1,EPHA3,ERC2,FAM19A1,FAM19A4,FAM208A,FAM3D,FBLN2,FBXL2,FGD5,FHIT,FLNB,FRMD4B,FYCO1,GADL1,GBE1,GRIP2,GRM7,IL17RB,IL17RD,IP6K2,IQSEC1,ITGA9,ITIH1,ITPR1,KAT2B,KIF9,LMCD1,LRIG1,LTF,MAGI1,METTL6,MKRN2,NCKIPSD,NEGR1,NEK10…
TCGA	C4035 (thyroid)	19	APOL4,FAM19A5,HBB,KCNJ11,MICAL3,PDXP,PHF21B,PITPNB,PRR5-ARHGAP8,RASD2,SCUBE1,SH3BP1,SULT4A1,SYNGR1,TAB1,TBC1D22A,TCF20,TMC1,TPST2
arrayMap	C4349 (colon)	55	ACOT1,APOBEC3A,ATXN3,C18orf25,CCDC11,CCDC178,CCDC25,CCSER1,CROCC,CSMD1,DOK6,DSG3,ELAC1,ERICH1,FBXO16,FHIT,FLRT2,FOXN3,GOLGA8A,GPR42,GSTM1,GSTM2,KANSL1,KCTD1,LGALS9C,LSM10,MACROD2,MPPE1,MYO5B,OR52N1,PARK2,PDE4D,PIK3R6,PSTPIP2,RBFOX1,RP11-385D13.1,RP11-729L2.2,RP4-576H24.4,RSRP1,SERPINB5,SIRPB1,SLC5A10,SMAD2,SMAD4,TAF4B,TCF4,TRAPPC8,TSR1,UGT2B15,UGT2B28,VPS53,XKR3,ZBTB7C,ZNF519,ZNF595
cBioPortal	C4349 (colon)	218	AFG3L2,AGPAT5,ALOX12B,AMBN,ANK2,APBB2,APC,ARID1A,ART3,ATM,AURKB,B2M,B4GALT6,BAP1,BCL2,C18orf25,C18orf63,CABYR,CAMTA1,CCNE1,CCSER1,CD276,CDK4,CDKN1B,CDKN2B,CDKN2C,CELF4,CEP192,CHEK2,CSF3R,CXCR4,DCK,DICER1,DLGAP1,DNMT1,DOCK7,DYM,EIF4A2,EIF4E,ELP2,ENAM,ENPEP,EP300,EPB41,EPG5,EPHA5,ERRFI1,ESCO1,EYA3,FAT1,FBXW7,FECH,FGFR1,FGFR3,FGFR4,FH,FHIT,FIP1L1,FLCN,FLT4,FOXA1,FUBP1,GAREM,GATA6,GNAL,GPS2,HAUS1,HDH…
TCGA	C4349 (colon)	79	AGBL4,AJAP1,ALDH3A1,APC,ASB2,ASXL3,B2M,CCBE1,CCDC178,CCSER1,CELF4,CEP104,CNDP1,COX10,CSMD1,CTC-554D6.1,DCC,DEFA6,DLC1,DLGAP1,DNAH2,DTNA,EDDM3A,FAM167A,FAM19A5,FHIT,FHOD3,GABRG3,GAS7,GMDS,GPM6A,GUCA2A,KAZN,KCNIP1,KIAA1328,LDLRAD4,LRRC75A,MACROD2,MAP2K4,MCPH1,MKRN3,MSR1,MYH10,MYH13,MYO5B,MYOM2,NPC1,NRG1,PACRG,PARK2,PDE4D,PEMT,PIK3R6,PITPNM3,PPM1F,PRKG1,PSD3,PTEN,RABEP1,RBFOX1,RIT2,RNMT,RP11-729L2.2…
TCGA	C6287 (endometrium)	58	ANKS1B,ASTN2,ATP10A,BANP,BPIFC,C10orf35,C16orf95,CALB2,CCSER1,CDH13,CKLF,CNTNAP4,COL15A1,COL4A1,CSMD1,DAPK1,DNHD1,DYNC1LI2,EHD4,ELF2,EP300,FAM167A,FAM19A5,FSIP1,GABBR2,GAN,GPC5,JPH3,KAZN,LRP1B,MARCH1,MMP15,MMP2,MYO15A,NPAS3,PDE4D,PEX11G,PGR,PLA2G3,PLCG2,POLR2M,PRR5,PTEN,PTPRD,RB1,RP11-505K9.4,RP11-58C22.1,SGCZ,SLC12A3,ST5,TMEM132E,TRIM32,TSPO,VAC14,VAT1L,WWOX,ZCCHC14,ZFHX3
arrayMap	C7978 (ovary)	55	ABL1,ACOT1,APC,ATG10,CCDC25,CDH13,CSMD1,DDX24,EFCAB6,ELF2,EP300,ERBB2,ERICH1,FBXO16,GOLGA8A,KANK1,KANSL1,KIAA1671,KRTAP9-6,KRTAP9-7,LCE3B,LGALS9C,LMNB1,MMP26,MTUS1,NF1,OR51A2,OR51A4,OR52N1,OR52N5,PARK2,PDE4D,PKD1L2,PML,PRR23D2,PSG9,PTCH1,RAB40C,RBL2,RFPL4AL1,RP11-77K12.7,SGCZ,SLC5A10,SPP1,TBCK,TEC,TEX9,TRIM5,TSC1,UGT2B15,USP17L8,WWOX,ZAR1L,ZNF705B,ZNF705G
TCGA	C7978 (ovary)	144	ACLY,ACSL1,ADAP2,ANKRD11,ANKS1B,AP1B1,AP2B1,ATP6V1B2,BRCA1,BTBD2,CCSER1,CDH1,CDH13,CDH8,CDK12,CDYL2,CES4A,CHEK2,CHRNA2,CPD,CSMD1,CTD-2370N5.3,DBF4B,DCLK2,DEPDC1B,DLC1,DNAH2,DNAH9,DPP9,DYRK1A,E2F4,ELAVL1,ELF2,EP300,EPB41L2,EPHX2,ESR1,EVI2B,FAM118A,FAM19A5,FBXO16,FLCN,FOXN1,GNA11,GNRH1,HEXB,IFNA4,IL34,IQGAP2,IRF2,ITM2B,KCNQ1,KCTD9,KDM4B,LATS1,LPAR6,LRBA,LRP1B,LRSAM1,LSAMP,MAP2K4,MAP3K1,MAP3K4,MARVE…
arrayMap	C80280 (DLBCL)	31	AMY1A,CDKN2A,CDKN2B,CFHR2,CFHR3,DEFA1,EPHA7,EYS,FAM106A,FAM21A,GSTM2,IGLL5,LCE3B,LCE3C,LGALS9C,LPA,MRC1,MTAP,OR4N4,PRH1,PRR4,RB1,RP11-145E5.5,TAS2R14,TAS2R30,TBC1D32,TBPL1,TMPRSS11E,UGT2B15,UGT2B28,USP17L7
cBioPortal	C8294 (pancreas)	373	AARS2,ACAA2,ACER2,ADAM28,ADAM32,ADAM33,ADAM9,ADCYAP1,AFG3L2,AK6,ALDH3A1,ALOX12,ALOX15B,ALS2CL,AMN,AMTN,AMY2A,AMY2B,ANAPC4,ANKRD30B,ARHGAP28,ARIH2,ASAH1,ASXL3,ATP6V1B2,ATP6V1G1,B4GALT6,BAP1,BTN3A2,BTN3A3,C12orf29,C17orf85,C18orf25,C18orf32,C18orf8,C4orf48,C5,C6orf10,C6orf120,CAPN7,CBWD1,CC2D1B,CCDC11,CCDC171,CCDC28A,CCDC42B,CCL19,CCL21,CCL27,CCR6,CD109,CD79B,CDC5L,CDKN2A,CDKN2B,CELA3A,CELSR2,CEP19…
arrayMap	C9349 (plasmacytoma)	42	ACOT1,ADAMTS18,C16orf95,CEP128,CRYL1,CSMD1,CYSLTR2,ERICH1,FAM155A,FAM46C,FLT3,GSTM1,GSTM2,HEATR4,HYDIN,IGLL5,KANSL1,KIAA0513,KLF12,KRTAP9-7,LCE3B,LPAR6,NOD2,PARP4,PCDH9,PLCG2,PRDM7,RB1,RCBTB2,RP11-307N16.6,RP4-576H24.4,SHCBP1,SIRPB1,SPATA13,TGDS,TMCO3,TPP2,TRAF3,USP12,WWOX,ZNF705B,ZNF705G

## Sheet: S2
Table S2: The number of significant genes belonging to the three cancer driving gene sets and the one-sided Fisher exact test p value for each analysis
Source	Cancer Type	No. significant genes	No. in Bailey	Fisher p	No. in Dietlein	Fisher p	No. in CGC	Fisher p
arrayMap	C2919	50	6	0.000126	6	0.0012	9	9.07e-05
TCGA	C2919	154	8	0.00368	15	7.99e-06	17	0.000111
arrayMap	C3058	36	2	0.107	2	0.211	3	0.15
TCGA	C3058	60	4	0.015	4	0.0578	6	0.0263
TCGA	C3099	128	8	0.00108	10	0.00126	12	0.00382
arrayMap	C3222	28	2	0.0683	2	0.141	2	0.278
arrayMap	C3493	169	10	0.000348	13	0.000234	16	0.000646
TCGA	C3493	60	7	4.68e-05	6	0.00336	12	2.43e-06
arrayMap	C3512	49	5	0.000941	3	0.109	7	0.00211
TCGA	C3512	112	5	0.0329	7	0.0199	15	2.54e-05
TCGA	C39851	54	7	2.33e-05	6	0.00196	9	0.000191
arrayMap	C4004	87	13	1.23e-09	7	0.00488	18	3.62e-09
arrayMap	C4017	78	11	3.82e-08	9	9.95e-05	12	3.09e-05
TCGA	C4017	87	9	1.09e-05	6	0.0195	11	0.000479
arrayMap	C4025	26	3	0.00772	0	1	4	0.0158
arrayMap	C4033	24	1	0.324	1	0.454	2	0.241
TCGA	C4033	119	5	0.043	8	0.0095	13	0.000729
TCGA	C4035	19	0	1	0	1	0	1
arrayMap	C4349	55	4	0.0102	1	0.73	3	0.333
TCGA	C4349	79	6	0.00171	8	0.000733	11	0.000221
TCGA	C6287	58	6	0.000318	4	0.0525	7	0.0064
arrayMap	C7978	55	8	2.23e-06	6	0.00197	9	0.000193
TCGA	C7978	144	17	2.42e-10	16	5.98e-07	21	1.69e-07
arrayMap	C80280	31	2	0.0825	4	0.00603	3	0.107
arrayMap	C9349	42	5	0.000505	5	0.00332	3	0.211
No. significant enrichment				20		16		18
C2919: Prostate Adenocarcinoma; C3058: Glioblastoma; C3099: Hepatocellular Carcinoma; C3222: Medulloblastoma; C3493: Lung Squamous Cell Carcinoma; C3512: Lung Adenocarcinoma; C39851: Bladder Urothelial Carcinoma; C4004: Gastric Adendocarcinoma; C4017: Ductal Breast Carcinoma; C4025: Esophageal Adenocarcinoma; C4033: Clear Cell Renal Cell Carcinoma; C4035: Thyroid Gland Papillary Carcinoma; C4349:…

## Sheet: S3
Table S3: Top 10 pathways enriched by the significant genes of 25 analyses
Source	Cancer Type	Top 10 enriched pathways
arrayMap	C2919 (prostate)	Pathways in cancer,Prostate cancer,Drug metabolism - other enzymes,Hepatocellular carcinoma,Glutathione metabolism,PI3K-Akt signaling pathway,Fluid shear stress and atherosclerosis,Breast cancer,Central carbon metabolism in cancer,MicroRNAs in cancer
arrayMap	C3058 (glioblastoma)	Pathways in cancer,Cell cycle,Gastric cancer,Cushing's syndrome,Cellular senescence,Biosynthesis of unsaturated fatty acids,Olfactory transduction,Fatty acid elongation,Viral carcinogenesis,Thyroid cancer
arrayMap	C3222 (medulloblastoma)	FoxO signaling pathway,Cellular senescence,Olfactory transduction,Hedgehog signaling pathway,Human papillomavirus infection,Endometrial cancer,Basal cell carcinoma,Central carbon metabolism in cancer,PI3K-Akt signaling pathway,p53 signaling pathway
arrayMap	C3493 (lusc)	Hepatocellular carcinoma,Drug metabolism - other enzymes,Chemical carcinogenesis,Pathways in cancer,Glutathione metabolism,Biosynthesis of unsaturated fatty acids,Fatty acid elongation,Drug metabolism - cytochrome P450,Non-small cell lung cancer,Metabolism of xenobiotics by cytochrome P450
arrayMap	C3512 (luad)	Glutathione metabolism,Hepatocellular carcinoma,Axon guidance,Pathways in cancer,Drug metabolism - cytochrome P450,Metabolism of xenobiotics by cytochrome P450,Platinum drug resistance,Pancreatic cancer,Drug metabolism - other enzymes,Chemical carcinogenesis
arrayMap	C4004 (gastric)	Hepatocellular carcinoma,Drug metabolism - cytochrome P450,Metabolism of xenobiotics by cytochrome P450,Drug metabolism - other enzymes,Chemical carcinogenesis,Ascorbate and aldarate metabolism,Pathways in cancer,Gastric cancer,Pentose and glucuronate interconversions,Porphyrin and chlorophyll metabolism
arrayMap	C4017 (ductalbreast)	Drug metabolism - other enzymes,Drug metabolism - cytochrome P450,Metabolism of xenobiotics by cytochrome P450,Chemical carcinogenesis,Pathways in cancer,Breast cancer,Hepatocellular carcinoma,Porphyrin and chlorophyll metabolism,Prostate cancer,Kaposi's sarcoma-associated herpesvirus infection
arrayMap	C4025 (esophageal)	AGE-RAGE signaling pathway in diabetic complications,Th17 cell differentiation,Signaling pathways regulating pluripotency of stem cells,Tuberculosis,Ascorbate and aldarate metabolism,Galactose metabolism,Starch and sucrose metabolism,Endocytosis,Pentose and glucuronate interconversions,HTLV-I infection
arrayMap	C4033 (renal)	Axon guidance,Mucin type O-glycan biosynthesis,Non-small cell lung cancer,RIG-I-like receptor signaling pathway,Small cell lung cancer,Thyroid hormone signaling pathwayNeurotrophin signaling pathway,Gastric cancer,Jak-STAT signaling pathway,Tuberculosis
arrayMap	C4349 (colon)	Drug metabolism - cytochrome P450,Metabolism of xenobiotics by cytochrome P450,Drug metabolism - other enzymes,Chemical carcinogenesis,Hepatocellular carcinoma,Ascorbate and aldarate metabolism,Pentose and glucuronate interconversions,Porphyrin and chlorophyll metabolism,Apelin signaling pathway,Glutathione metabolism
arrayMap	C7978 (ovary)	MicroRNAs in cancer,Human papillomavirus infection,Pathways in cancer,Cell cycle,Endometrial cancer,Basal cell carcinoma,Adherens junction,cAMP signaling pathway,PI3K-Akt signaling pathway,EGFR tyrosine kinase inhibitor resistance
arrayMap	C80280 (DLBCL)	Drug metabolism - cytochrome P450,Metabolism of xenobiotics by cytochrome P450,Viral carcinogenesis,Drug metabolism - other enzymes,Chemical carcinogenesis,HTLV-I infection,Ascorbate and aldarate metabolism,Cell cycle,Pentose and glucuronate interconversions,Bladder cancer
arrayMap	C9349 (plasmacytoma)	Pathways in cancer,Hepatocellular carcinoma,Glutathione metabolism,Kaposi's sarcoma-associated herpesvirus infection,Epstein-Barr virus infection,Drug metabolism - cytochrome P450,Non-small cell lung cancer,Glioma,Metabolism of xenobiotics by cytochrome P450,Platinum drug resistance
TCGA	C2919 (prostate)	Prostate cancer,Inositol phosphate metabolism,Chronic myeloid leukemia,Hepatitis B,Small cell lung cancer,Gastric cancer,MicroRNAs in cancer,Hepatocellular carcinoma,Endocytosis,Glioma
TCGA	C3058 (glioblastoma)	Pathways in cancer,Hepatitis B,Central carbon metabolism in cancer,Glioma,Platinum drug resistance,Melanoma,Cellular senescence,Chronic myeloid leukemia,Hepatocellular carcinoma,Small cell lung cancer
TCGA	C3099 (liver)	Glioma,Phospholipase D signaling pathway,Endocrine resistance,Cellular senescence,Glycosaminoglycan biosynthesis - chondroitin sulfate / dermatan sulfate,Kaposi's sarcoma-associated herpesvirus infection,PI3K-Akt signaling pathway,p53 signaling pathway,Melanoma,Pancreatic cancer
TCGA	C3493 (lusc)	Small cell lung cancer,Axon guidance,Non-small cell lung cancer,Glioma,MicroRNAs in cancer,Pathways in cancer,Melanoma,Cellular senescence,Endocrine resistance,Cell cycle
TCGA	C3512 (luad)	Cellular senescence,Cushing's syndrome,Cell cycle,Oxytocin signaling pathway,cGMP-PKG signaling pathway,Hepatocellular carcinoma,Tight junction,Circadian entrainment,Bladder cancer,Cholinergic synapse
TCGA	C39851 (bladder)	Cell cycle,Glioma,Cellular senescence,Melanoma,Viral carcinogenesis,Small cell lung cancer,Prostate cancer,Bladder cancer,HTLV-I infection,FoxO signaling pathway
TCGA	C4017 (ductalbreast)	Glioma,Hepatitis B,Melanoma,Pancreatic cancer,Glycosaminoglycan biosynthesis - heparan sulfate / heparin,EGFR tyrosine kinase,inhibitor resistance,Endocrine resistance,Viral carcinogenesis,Epstein-Barr virus infection,Bladder cancer
TCGA	C4033 (renal)	Arrhythmogenic right ventricular cardiomyopathy (ARVC),Cushing's syndrome,Proteoglycans in cancer,Gastric cancer,Hypertrophic cardiomyopathy (HCM),Dilated cardiomyopathy (DCM),GABAergic synapse,Small cell lung cancer,Aldosterone synthesis and secretion,Axon guidance
TCGA	C4035 (thyroid)	Vitamin B6 metabolism,African trypanosomiasis,Type II diabetes mellitus,Malaria,Leishmaniasis,Insulin secretion,NF-kappa B signaling pathway,Toll-like receptor signaling pathway,TNF signaling pathway,Toxoplasmosis
TCGA	C4349 (colon)	Colorectal cancer,Histidine metabolism,Hepatocellular carcinoma,beta-Alanine metabolism,FoxO signaling pathway,Apelin signaling pathway,Signaling pathways regulating pluripotency of stem cells,HTLV-I infection,Hepatitis B,Wnt signaling pathway
TCGA	C6287 (endometrium)	Bladder cancer,Glioma,Pathways in cancer,Small cell lung cancer,Prostate cancer,AGE-RAGE signaling pathway in diabetic complications,HTLV-I infection,Estrogen signaling pathway,Hepatitis B,Breast cancer
TCGA	C7978 (ovary)	Hepatitis B,GnRH signaling pathway,Cell cycle,EGFR tyrosine kinase inhibitor resistance,HTLV-I infection,Hippo signaling pathway,Tight junction,Kaposi's sarcoma-associated herpesvirus infection,Viral carcinogenesis,Epstein-Barr virus infection
